# Supplementary material for: Towards the Identification and Characterization of Putative Adult Human Lens Epithelial Stem Cells
Source: Cells. 2023 Nov 29;12(23):2727. doi: 10.3390/cells12232727 (PMC10706574; doi:10.3390/cells12232727)
Supplement: Supplementary file 1 [file cells-12-02727-s001.zip]

Archive with 1 entries (1 files):
- cells-2615101-supplementary.pdf
